# Supplementary material for: Effect of Bleomycin Hydrolase Gene Polymorphism on Late Pulmonary Complications of Treatment for Hodgkin Lymphoma
Source: PLoS One. 2016 Jun 21;11(6):e0157651. doi: 10.1371/journal.pone.0157651 (PMC4915614; doi:10.1371/journal.pone.0157651)
Supplement: S1 File — (XLS) [file pone.0157651.s001.xls]

## Sheet: HL patients
	Pt. ID	SQRQ	Symptoms score	Activity score	Impacts score	Total score	Spiro	Spiro	mRtg	FVC (L)	FVC (%)	FEV1 (L)	FEV1(%)	Tiffenaou FEV1/FVC	FMF (L)	FMF (%)	FMF (Tiffneao)	X-ray	Szcint	left side	right side	normal value		chemo	Bleo (mg/m2)	RT	group	irrad?	régió (1: mediastinum, 2:inguinalis, 3: paraao., parailiacalis, 4:nyak, 5: májkapu, retroperitonealis, )	ABVD	creat	GFR	age	gender	histology	elapsedtime since dg.	stage	G-CSF	code	present	genotype
1	Beteg1	1	23.6906	12.1743	6.7149	11.2418	1	1	1	4.04	92.2	3.14	89.5	77.8	2.92	87.4	72.3	0	1	38	34	46-86	40-90	7x ABVD	140		2	0		1	58	90	51	1	MC	5	4	1	BLMH-010	1	TT
2	Beteg2	1	90.2642	12.1743	30.7022	35.3175	1	3	1	2.13	55.6	1.09	34.8	51.2	0.582	17.8	27.4	1	0	126	104	46-86	40-90	CVPP			2	0					24	1	LD	28	2		BLMH-011	0	CC
3	Beteg3	1	32.1065	29.493	14.449	21.5389	1	1.5	1	4.01	92.1	2.85	79.6	71.1	2.13	57.8	53.2	0	0	72	79	46-86	40-90	0		mantle	1	1					15	1	NS	30	2		BLMH-012	1	TT
4	Beteg4	1	11.4135	0	0	1.64494	1	1	1	5.36	104	4.16	98.2	77.6	3.73	89.5	69.7	0	0	55	46	46-86	40-90	6x ABVD	120		2	0		1	77	114	33	1	NS	7	2	0	BLMH-013	1	CT
5	Beteg5	1	0	17.4675	5.8543	8.97241	1	0	1	2.5	94.2	1.97	87.9	78.9	2	76.8	80.1	1	0	48	53	46-86	40-90	0		mantle+ford Y	1	1					31	2	NS	27	2		BLMH-014	1	CT
6	Beteg6	1	0	0	0	0		1		4.54	89	3.5	84	77	3.04	75.9	67	0	0	133	142	46-86	40-90	6x ABVD	120	36 Gy IFRT	2	1	2	1	76		34	1	ND	10	2		BLMH-015	0	TT
7	Beteg7	1	0	5.96311	0	2.03431	1	0	1	4.44	92.4	3.62	89.5	81.5	4.11	95.3	92.6	0	0	77	114	46-86	40-90	6x ABVD	120	36 Gy IFRT	1	1	1	1	63	90	27	1	NS	3	2	1	BLMH-016	0	CT
8	Beteg8	1	29.6264	11.215	3.61696	9.79306	1	0	1	5.01	95.4	4.15	95.5	82.9	4.34	99.8	86.7	0	0	95	101	46-86	40-90	6x ABVD	120	36 Gy IFRT	1	1	1	1	87	90	62			8	2	0	BLMH-017	0
9	Beteg9	1	0	0	0	0	1	0	1	3.39	76.2	2.67	78.2	78.8	2.75	97.7	80.9	0	0	90	108	46-86	40-90	8x ABVD	160	36 Gy IFRT	2	1	3	1	98		19	1	ND	16	4	0	BLMH-018	0	TT
10	Beteg10	1	11.4135	22.9758	0	9.4831	1	0	1	3.75	97.1	3.09	91.8	82.4	3.05	84.2	81.3	0	1	65	66	76-104	78-138	4x COPP/ABV	40	mantle	1	0					45	2	LR	22	2		BLMH-019	0	TT
11	Beteg11	1	43.683	53.6184	50.2267	50.1679	1	0	1	3.91	83.1	3.11	84.2	79.5	3.25	86.9	83	1	0	162	114	46-86	40-90	6x COPP/ABV	60	mantle	1	1					57			23	4		BLMH-020	0
12	Beteg12	1	0	0	0	0	1	1	1	3.46	104	2.28	87.4	65.7	1.27	49.7	36.7	0	0	64	57	46-86	40-90	7x CVPP/ABVD	70	mantle	1	1					37	1	MC	12	2		BLMH-021	1	TT
13	Beteg13	1	7.80377	12.2157	29.9512	20.4869	1	1.5	1									0	0	70	92	46-86	40-90	CVPP		mantle	1	1					28	2	MC	3	2		BLMH-022	1	CT
14	Beteg14	1	73.1472	93.3008	77.7599	81.704	1	0	1	2.62	95.3	2.24	95.2	85.3	2.67	95.2	102	0	0	130	97	46-86	40-90	8x ABVD	160		2	0		1	61		55	2	NS	3	2		BLMH-023	1	CT
15	Beteg15	1	10.1781	11.4631	0	5.46004	1	0	1	4.73	99.7	4.04	101	85.5	4.96	113	105	0	0	52	70	46-86	40-90	6x ABVD	120		2	0		1	56	90	19	1	MC	4	3	1	BLMH-024	1	TT
16	Beteg16	1	22.7702	0	0	3.14773	1	1	1	4.28	111	2.25	105	76	2.72	87.7	63.6	1	1	26	24	46-86	40-90	6x ABVD	120	36 Gy IFRT	2	1	4	1	64	90	22	1	NLPHL	8	2	0	BLMH-025	0	TT
17	Beteg17	1	10.1781	5.97965	4.60451	5.95086	1	0	1	5.13	91.8	4.7	99.4	91.6	5.79	117	113	1	1	64	74	76-104	78-138	6x ABVD	120	36 Gy IFRT	1	1	1	1	64	90	35	1	MC	4	2	0	BLMH-026	1	CT
18	Beteg18	1	10.1781	5.96311	0	3.61599	1	0	1	5.8	106	4.98	109	85.9	5.84	126	100	0	0	86	82	46-86	40-90	6x ABVD	120	30 Gy IFRT	1	1	1	1	83		28	1	MC	2	3	0	BLMH-027	1	TT
19	Beteg19	1	30.1676	18.8377	11.8018	17.0327	1	0	1	4.16	85.2	3.35	82.9	80.6	3.43	83.2	82.5	0	0	47	46	46-86	40-90	6x ABVD+DHAP, AHSCT, SGN-35	120	30 Gy IFRT	1	1	1				34	1	MC	5	2	1	BLMH-028	0	CT
20	Beteg20	1	0	0	0	0	0	0	0	5.72	103	5.02	109	87.8	5.51	119	96.4	0	0	47	57	46-86	40-90	4x ABVD	80	30 Gy IFRT	1	1	1	1	64	90	38	1	NS	4	2	0	BLMH-029	1	TT
21	Beteg21	1	10.824	41.7087	2.30225	16.8682	1	0	1	2.94	91.1	2.54	90.9	86.4	3.23	100	110	0	1	44	54	46-86	40-90	2x ABVD+ CHOP	40	30 Gy IFRT	1	1	1				29	2	NS	1	4	0	BLMH-030	1	CT
22	Beteg22	1	12.3923	0	0	1.83197	1	0	1	3.67	103	3.12	101	84.9	3.24	97	88.2	0	0	48	48	46-86	40-90	4x ABVD	80	30 Gy IFRT	1	1	1	1	76	90	21	2	NS	14	2	0	BLMH-031	0	TT
23	Beteg23	1	5.50117	29.2614	8.15655	14.9738	1	0	1	3.45	94.9	2.65	84.2	77	2.8	81.5	81.2	0	0	85	58	46-86	40-90	6x ABVD	120	36 Gy IFRT	1	1	1	1	40	90	56			14	3	0	BLMH-032	0
24	Beteg24	1	5.7361	0	0	0.826703	1	0	1	5.19	95	4.37	95.7	84.2	4.45	95.9	85.7	0	1	67	67			6x ABVD	120		2	0		1	71	90	51	1	LR	11	4	1	BLMH-033	1	TT
25	Beteg25	1	33.5894	23.7201	1.89662	14.2477	1	1.5	1	4.32	109	3.03	87.7	70.1	2.29	62.3	52.9	0						?		?	2						31	2	NS	4	1		BLMH-034	1	TT
26	Beteg26	1	0	0	0	0	1	1.5	1	3.47	88.1	2.55	84.1	73.6	1.9	71.9	54.9	0						CHOP, 8x EBVD	160	36 Gy IFRT	2	1	5				27	1	MC	8	4		BLMH-035	1	TT
27	Beteg27	1	5.50117	0	0	0.813243	1	0	1	2.68	105	2.26	105	84.4	2.88	116	108	1	0	74	74	46-86	40-90	6x ABVD	120		2	0		1	62		32	1	MC	2	4	0	BLMH-036	0	TT
28	Beteg28	1	74.7556	66.3055	43.9135	55.3863	1	2	1	2.47	52	2	50.1	80.8	1.89	44.6	76.3	1	0	49			40-90	8x ABVD	160		2	0		1			26	1	LR	12	4	0	BLMH-037	0	TT
29	Beteg29	1	5.91229	0	0	0.852096	1	0	1	5.47	114	4.82	120	88.1	6.21	148	113	0						5x ABVD	100	30 Gy IFRT	2	1	3	1	60	90	30	1	ND	2	2	1	BLMH-038	0	CC
30	Beteg30	1	0	0	4.80732	2.49219	1	0	1	5.61	105	4.58	103	81.5	5.1	114	90.9	0						0		0	2	0					46	1	NLPHL	30	1	0	BLMH-039	1	TT
31	Beteg31	1	52.9853	60.9131	31.8424	44.9476																					2						22			4	3		BLMH-040	0
32	Beteg32	1	11.4135	0	0	1.68726	1	0	1	3.71	97.8	3.17	96.2	85.5	3.53	99.8	95.1	1	0	75	82	46-86	40-90	8x ABVD+DHAP, BEAM, AHSCT	160		2	0					34	2	NS	3	3		BLMH-041	1	TT
33	Beteg33	1	5.11522	6.99581	4.60451	5.42846	1	0	1	3.53	72.2	2.95	71.7	83.6	3.11	71.1	88.2	1	1	41	40	46-86	40-90	4x ABVD	80	32 Gy IFRT	2	1	4	1	75	90	47	1	LR	3	2	0	BLMH-042	1	CT
34	Beteg34	1	hiányzik, nem töltötte ki!!!! :(				1	1.5	1	2.11	99.8	1.56	90.2	74.2	1.19	59	56.2	1	0	60	92	46-86	40-90	0		mantle, ford Y, IFRT	1	1					61	2	NS	16	3		BLMH-043	1	CC
35	Beteg35	1	5.50117	0	0	0.815083	1	0	1	3.68	87.7	3.49	95.1	95	4.41	112	120	0	1	58	61	76-104	78-138	4x ABVD	80	30 Gy IFRT	1	1	1	1	50	90	53	2	NS	6	2	0	BLMH-044	0	CT
36	Beteg36	1	25.7831	12.7357	2.42019	9.42273	1	0	1	2.89	90.5	2.49	90	86	3.45	107	119	0	0	73	71	46-86	40-90	4x ABVD	80	30 Gy IFRT	1	1	1	1	48	90	22	2	NS	7	2	0	BLMH-045	1	CC
37	Beteg37	1	0	12.1743	0	4.15326	V	0	1	3.92	88.6	3.1	86.2	79.2	3.23	90.4	82.5	0	0	82	57	46-86	40-90	4x ABVD	80	30 Gy IFRT	1	1	1	1	69	90	40	1	NS	11	2	0	BLMH-046	1	TT
38	Beteg38	1	12.3727	6.29394	0	3.62978	1	1	1	3.94	93.5	3.01	91.8	76.4	2.49	86.4	63.2	1	0	87	96	46-86	40-90	8x ABVD	160		2	0		1	86		40			22	3	0	BLMH-047	0
39	Beteg39	1	15.7297	17.054	11.1604	13.8622	1	0	1	3.28	94.9	2.76	91.8	84	2.85	84.5	86.8	1	0	106	92	46-86	40-90	7x ABVD	140	36 Gy IFRT	1	1	1	1	54		31			5	3	0	BLMH-048	0
40	Beteg40		12.4651	35.1501	0	12.7292		1.5		2.06	109	1.54	101	74.9	1.21	63.8	58.6	0	0	71	55	46-86	40-90	3x ABVD	60	ford Y 30Gy	2	1		1			70	2	MC	13	2		BLMH-049	0	TT
41	Beteg41		21.2999	66.9506	4.19887	28.0712		2		2.9	84.7	1.91	65.2	65.9	1.13	37.6	38.9	1	0	62	49	46-86	40-90	2x ABVD+ 4x BEACOPP	80		2	0					37	2	LR	19	3	1	BLMH-050	1	TT
42	Beteg42		0	0	0	0		0		2.7	107	2.27	106	84.2	2.24	82.2	83.1	0	0	78	77	76-104	78-138	CVPP			2	0					15			20	3		BLMH-051	0
43	Beteg43		13.7221	17.1202	8.94042	12.4425		0		3.5	88.9	2.88	83.8	82.4	3.01	80.1	86	0	1	46	59	86-104	78-138	6x ABVD	120	30 Gy IFRT	1	1	1	1	55	90	9	2	NS	30	2	0	BLMH-052	1	CT
44	Beteg44		12.8666	41.7666	1.98319	15.9166		0		5.28	120	4.32	121	81.8	5.21	148	98.8	0	0	81	116	46-86	40-90	8x ABVD	160		2	0		1	78		21	1	NS	25	4	0	BLMH-053	0	TT
45	Beteg45		0	0	4.06183	2.09074		1		1.66	71	1.55	79.1	93	2.1	88.9	126	1	0	51	55	46-86	40-90	6x ABVD	120	mantel	1	1		1			25	2	NS	2	1		BLMH-054	0	TT
46	Beteg46		18.1887	6.29394	24.1517	17.2407		0		4.34	76.1	3.82	81.4	88	4.67	104	107	0	1	13	16	46-86	40-90	6x ABVD	120	30 Gy IFRT	1	1	1	1	76	90	46	1	LR	8	3	0	BLMH-055	1	CT
47	Beteg47		0	0	6.1503	3.11131		0		5.7	106	4.61	101	81	4.82	101	84.7	0	1	21	21	76-104	78-138	4x ABVD	80	36 Gy IFRT	2	1	4	1	71		24			35	2	0	BLMH-056	0
48	Beteg48		34.0446	59.4574	32.9003	42.1252		1		1.87	98	1.42	92.1	75.6	1.15	63.8	61.5	1	0	57	68	46-86	40-90	4x CHOP+2x ABVD+4x EBVD	120	30 Gy IFRT	1	1	1				48	2	MC	14	2		BLMH-057	1	CC
49	Beteg49		12.8666	59.4574	43.1202	43.7418		1.5		2.47	90.9	1.83	79.2	73.9	1.53	57.7	61.9	0	1	15	14	46-86	40-90	4x COPP/ABV	40	mantel	1	1					31	2	MC	24	3		BLMH-058	1	TT
50	Beteg50		10.1781	0	4.44554	3.86556		1		4.9	99.3	3.73	90.5	76.2	3.06	71.5	62.5	0	0	55	56	46-86	40-90	6x COPP/ABV+ DHAP+ BEAM+ASCT	60	mantel	1	1					28	1	NS	33	2		BLMH-059	1	TT
51	Beteg51		5.91229	11.1571	0	4.30206		1		4.24	81.2	3.27	75.9	77	2.91	68.8	68.6	0	1	27	36	46-86	40-90	MOPP		40 Gy	2	1					28	1	MC	11	2		BLMH-060	0	TT
52	Beteg52		11.4135	0	0	1.64494		1.5		2.79	86.5	2.11	75.8	75.5	1.73	55.6	61.9	1						4x COPP/ABV	40	mantel+ ford Y	1	1					30	2	NS	9	3		BLMH-061	1	CT
53	Beteg53		4.90573	0	0	0.779214		0		5.72	102	4.69	99.9	82.1	4.69	97.9	82	0	1	28	24	76-104	78-138	6x ABVD	120		2	0		1	54	90	29	1	MC	19	4	0	BLMH-062	1	TT
54	Beteg54		15.7792	0	1.89662	3.25038		1		4.75	118	3.54	108	74.4	2.96	89.8	62.3	0	0	79	70	46-86	40-90	8x ABVD	160		2	0		1	76		29	1	MC	5	3	0	BLMH-063	0	TT
55	Beteg55		24.7063	0	42.1751	25.2695		2		2.71	64.8	2.01	60.3	74.2	1.49	47.2	55.1	0	0	60	84			0		mantel+ ford Y+ 30 Gy	1	1					14	1	LP	22	1		BLMH-064	1	TT
56	Beteg56		11.4135	17.3187	5.44867	10.3578		1.5		3.54	89.9	2.47	79.2	69.8	1.71	57.4	48.2	0	0	48	66	46-86	40-90	CVPP		mantel	1	1					21	1	MC	8	2		BLMH-065	0	CT
57	Beteg57		0	17.1202	12.3554	12.2002		1		3.68	93.8	2.97	93.7	80.7	2.83	88.6	76.9	0						CVPP		mantel	1	1					50	1	MC	2	3		BLMH-066	1	CT
58	Beteg58		24.119	23.2818	0	11.4187		1.5		4.84	103	3.44	92.7	71	2.47	75.6	50.9	0	1	27	37	46-86	40-90	CVPP			2	0					40	1	ND	10	3		BLMH-067	0	TT
59	Beteg59		85.9623	87.164	59.8147	73.449		0		4.72	98.4	4.07	102	86.1	5.04	124	107	0	0	70	70	46-86	40-90	8x ABVD	160	30 Gy IFRT	1	1	1	1	72		28	1	NS	28	2		BLMH-068	0	TT
60	Beteg60		0	0	0	0		0		3.29	96.4	2.83	95.8	86.1	3.1	93.5	94.3	0	0	52	55	46-86	40-90	4x ABVD	80	30 Gy IFRT	1	1	1	1	60			2	NS		2		BLMH-069	0	CT
61	Beteg61		15.3876	47.6884	12.3554	24.8462		0		2.55	79.7	2.16	78.7	84.8	2.56	84.4	101	0	0	96	64	46-86	40-90	COPP/ABV		mantle	1	1					22	2	MC	8	3		BLMH-070	0	CT
62	Beteg62		11.4135	0	0	1.64494		1		3.58	100	2.82	90.3	78.6	2.53	72.4	705	0	1	21	22	46-86	40-90	4x ABVD	80	30 Gy IFRT	1	1	1	1	66	90	40	2	NS	16	2	0	BLMH-071	0	TT
63	Beteg63		4.90573	0	0	0.779214		0		4.35	96.8	3.89	103	89.4	5.41	132	124	0	0	74	81	46-86	40-90	6x EOPP		nyaki irrad	2	1					17	1	MC	18	1		BLMH-072	0	CT
64	Beteg64		14.4283	0	0	2.07945		1		3.62	75.5	3.1	75.9	85.5	3.69	82.7	102	0	1	44	39	46-86	40-90	4x ABVD	80	30 Gy IFRT	2	1	4	1	69		16	1	MC	12	1	0	BLMH-073	0	CT
65	Beteg65		19.029	0	4.60451	5.11258		1.5		3.45	80.4	2.66	76.6	77.1	2.31	67.5	66.9	0	1	22	22	46-86	40-90	6x ABVD	120		2	0		1	75	90	20	1	NS	6	2	0	BLMH-074	0	CC
66	Beteg66		41.463	59.4574	37.5956	44.9419		1.5		3.28	94.9	2.34	78.9	71.5	1.81	57.6	55.3	0	F					6x ABVD+DHAP+BEAM+ASCT+IGEV	120	36 Gy IFRT	2	1	4				22	2	MC	41	4		BLMH-075	0	CT
67	Beteg67		81.1321	66.1897	54.8541	62.6535		1		3.35	81.2	2.58	77.9	77	2.18	67.6	65	0	1	24	23	46-86	40-90	CVPP			2	0					51	1	NS	5			BLMH-076	0	TT
68	Beteg68		15.7792	0	0	2.27414		0		4.65	91.5	4.22	97.8	90.7	6.51	141	140	0	1	71	73	76-104	78-138	?		?	2						57	1	MC	21	2		BLMH-077	1	CT
69	Beteg69		11.4135	17.1202	0	7.48547		0		4.01	77.8	3.42	79.2	85.4	4.11	91.3	103	0	1	75	136	76-104	78-138	6x ABVD	120	36 Gy IFRT	1	1	1	1	66		45	1	NS	12	2	0	BLMH-078	0	TT
70	Beteg70		30.8981	59.4574	20.8282	34.2082		0		4.36	95.1	3.44	94.2	78.9	3.54	105	81.1	0						7x COPP/ABV	70		2	0					51	1	MC	13	3		BLMH-079	1	TT
71	Beteg71		86.8541	35.1915	29.4853	40.5108		3		2.75	61	1.58	43	57.5	0.838	23.1	30.5	0	nem ment el					8x ABVD	160		2	0		1	57		18			15	4	0	BLMH-080	0
72	Beteg72		4.90573	29.3111	4.56065	12.9139												1						7x COPP/ABV	70		2	0					20	2	LD	7	3		BLMH-081	0	TT
73	Beteg73		5.50117	29.2614	2.30225	11.9604		1.5		3.54	97.7	2.37	75	67	1.72	47.8	48.5	0	0	104	111	76-104	78-138	OPPA+ 4x ABVD	80	36 Gy IFRT	2	1	4				32	2	NS	5	3		BLMH-082	1	CT
74	Beteg74		0	0	0	0		0		5.85	98.4	4.87	98.3	83.3	5.22	106	89.3	0	1	60	89	76-104	78-138	6x ABVD	120	30 Gy IFRT	2	1	4	1	68		31	1	NS	10	2	0	BLMH-083	1	TT
75	Beteg75		21.3687	11.1571	6.52853	10.4376		1		3.27	80	2.53	78.6	77.5	2.48	82.9	75.7	0	0	41	43	46-86	40-90	DVPP+ CVPP		ford Y	2	1					39	1	MC	18	3		BLMH-084	0	CC
76	Beteg76		0	67.7529	65.828	56.9973		0		2.82	94.5	2.3	90.2	81.4	2.77	98.8	98	0	0	61	59	46-86	40-90	6x ABVD	120	36 Gy IFRT	2	1	4	1	50	90	27	2	NS	19	2	1	BLMH-085	0	CT
77	Beteg77		0	47.6884	20.1105	25.7071		1		2.44	71.1	1.76	68	72	1.33	60.5	54.3	1						6x CVPP/ABVD	120	mantel+ford Y	1	1					73	1	NS	5	3		BLMH-086	0	TT
78	Beteg78		41.5035	17.9803	22.4196	23.6555		0		2.31	104	1.91	102	82.7	2.32	96.7	100	0						8x ABVD	160	36 Gy IFRT	1	1	1	1	61		19	2	NS	27	4	0	BLMH-087	1	TT
79	Beteg79		11.4135	12.1743	0	5.79821		1.5		2.67	97.6	1.87	81.3	70.2	1.2	47.5	45.1	1	0	49	49			4x ABVD	80	30 Gy IFRT	1	1	1	1	86		29	2	NS	19	2		BLMH-088	1	TT
80	Beteg80		11.4135	0	0	1.64494		1		2.84	77.4	2.4	75	84.4	2.45	69.2	86.1	0						ProMACE+CytaBOM+DHAP+ASCT		loko-reg irrad	2	1					27	2	NS	7	3		BLMH-089	0	CC
81	Beteg81		23.2185	0	4.8731	5.85464												0						8x ABVD	160		2	0		1	80		34	1	MC	9	3	0	BLMH-090	0	CT
82	Beteg82		4.90573	0	0	0.720568		0		5.78	109	5.41	121	93.5	6.88	146	119	0	1	39	48	76-104	78-138	6x ABVD	120	36 Gy IFRT	1	1	1	1	78		26			11	2	0	BLMH-091	0
83	Beteg83		0	0	0	0		0		4.03	111	3.22	102	79.8	3.2	92.1	79.2	0	1	13	15	46-86	40-90	6x ABVD	120		2	0		1	54	90	14	2	NLPHL	25	4	0	BLMH-092	0	TT
84	Beteg84		64.7612	12.0586	18.281	22.8571		3		1.53	40.3	1.32	44.9	86.3	1.81	68.5	118	1	nem ment el					4x ABVD	80	36 Gy IFRT	1	1	1	1	98		34			7	2		BLMH-093	0
85	Beteg85		13.0761	35.7869	11.429	19.8575		0		5.26	108	4.43	111	84.2	5.2	130	99	0	0	96	167	46-86	40-90	4x ABVD	80	36 Gy IFRT	2	1	4	1	75		19	1	MC	11	2		BLMH-094	1	CT
86	Beteg86		30.1327	47.4568	26.2773	33.4103		1.5		3.38	90.8	2.44	81	72.1	1.87	60.6	55.4	0	0	76	101	46-86	40-90	COPP/ABV		mantel	1	1					45	1	MC	23	2		BLMH-095	0	TT
87	Beteg87		29.2249	7.49318	1.89662	8.1138		0		nincs meg								0	nem ment el					6x ABVD	120	36 Gy IFRT	1	1		1			26			9	2	0	BLMH-096	0
88	Beteg88		49.0799	17.1202	29.1674	27.9273		0		3.67	94.1	3.12	96.1	85	3.36	94.8	91.7	0	0	61	47	46-86	40-90	5x COPP/ABV+DHAP+BEAM+ASCT	50	36 Gy IFRT	1	1	1				58	1	NS	1	3		BLMH-097	1	TT
89	Beteg89		5.7361	0	0	0.763478		0		2.17	103	1.7	99.1	78.4	1.72	87.2	79.3	0	1	42	41	46-86	40-90	8x EBVD	160	30,6 Gy IFRT	1	1	1				49	2	MC	18	2	1	BLMH-098	1	CT
90	Beteg90		0	0	0	0		0		3.77	116	3.05	109	80.9	3.28	106	87	0	0	67	63	46-86	40-90	CVPP			2	0					24	2	MC	10	3		BLMH-099	0	TT
91	Beteg91		10.824	18.4683	1.89662	8.87083		1		3.91	118	2.52	88	64.4	1.69	54.4	43.2	1	0	92	93	46-86	40-90	8x COPP/ABV	80		2	0					28	2	MC	34	3		BLMH-100	0	TT
92	Beteg92		0	0	0	0		0		3.18	95.4	2.63	90.8	82.6	2.64	79.1	83	0	0	95	85	46-86	40-90	4x ABVD	80	36 GY IFRT	1	1	1	1	68	90	32	2	NS	2	2	0	BLMH-101	1	TT
93	Beteg93		4.90573	0	0	0.720568		1		3.21	98	2.56	90.6	79.7	2.49	78.8	77.6	0	0	125	136	46-86	40-90	6x ABVD	120	36 GY IFRT	1	1	1	1	73		26	2	NS	3	2		BLMH-102	0	TT
94	Beteg94		0	0	0	0		1		4.99	91.9	4.05	90.6	81.1	3.98	91.9	79.9	0	1	42	55	46-86	40-90	6x ABVD	120	30 GY IFRT	2	1	4	1	71		24	1	MC	15	2		BLMH-103	1	CT
95	Beteg95		0	36.3576	20.1502	22.7752		1		3.27	71.7	2.46	64.3	75.4	1.95	47.3	59.7	1	0	54	85	46-86	40-90	6x COPP/ABV	60	35 Gy mantle	1	1					12			36	3		BLMH-104	0
96	Beteg96		22.7654	5.96311	4.84038	8.14545		1		3.35	76.7	2.71	74.1	81.1	2.85	72.1	85.2	0	0	80	94	46-86	40-90	6x ABVD	120	IFRT	1	1	1				24	1	MC	5	2		BLMH-105	1	TT
97	Beteg97		0	0	0	0		0		2.62	88	2.41	93.9	91.8	3.24	107	124	0	0	61	59	46-86	40-90	4x ABVD	80	36 GY IFRT	1	1	1	1	45	113	28	2	NS	17	2	1	BLMH-106	0	CT
98	Beteg98		14.4283	0	4.06183	4.17019		0		3.13	101	2.7	101	86.1	3.69	119	118	1	1	31	44	46-86	40-90	6x COPP/ABV	60	mantle	1	1					25			2	3		BLMH-107	0
99	Beteg99		14.6633	0	0	1.95169		0		3.19	82.1	2.87	84.7	90.1	3.39	91.8	106	0	0	104	124	76-104	78-138	8x ABVD	160		2	0		1	60		22	2	LD	5	3	0	BLMH-108	0	TT
100	Beteg100							3		2.98	77.7	1.97	66	66.1	1.16	42.7	39	1	1	40	46	46-86	40-90	CVPP		mantle	1	1					21	1	NS	7	2		BLMH-109	0	TT
101	Beteg101		11.4135	0	0	1.64494		0		3.33	101	2.93	102	87.9	3.69	112	111	0	0	109	80	46-86	40-90	8x ABVD	160		2	0		1	48		51	2	NS	9	3	0	BLMH-110	0	TT
102	Beteg102		12.3727	0	0	1.64682		0		2.78	98.8	2.28	95.6	82.1	2.68	101	96.3	0	1	41	46	46-86	40-90	6x ABVD	120		2	0		1	67	90	22	2	MC	16	4	1	BLMH-111	1	TT
103	Beteg103		0	0	0	0		1.5		3.4	96.5	2.43	88.1	71.6	1.72	64.7	50.6	0	1	35	32	46-86	40-90	7x COPP/ABV	70		2	0					18	1	LR	44	3		BLMH-112	0	CT
104	Beteg104		5.50117	0	0	0.813243		1		3.43	105	2.81	99.7	81.9	2.61	83.3	76	0	0	49	62	46-86	40-90	6x COPP/ABV	60		2	0					32			37	3		BLMH-113	0
105	Beteg105		0	5.96311	0	2.03431		0		4.13	115	3.35	107	81	3.71	106	89.8	0	0	54	64	46-86	40-90	6x ABVD	120	36 GY IFRT	1	1	1	1	77		32	2	ND	10	2		BLMH-114	1	TT
106	Beteg106		21.3513	7.49318	10.0532	10.9894		0		2.69	98.7	2.1	91.5	78.3	2.14	83	79.7	0	0	115	105	46-86	40-90	CVPP			2	0					24	2	MC	2			BLMH-115	1	TT
107	Beteg107		31.3198	7.49318	35.2583	26.0712		0		2.76	77.5	2.32	75.1	84.3	2.61	75.4	94.7	0	1	23	25	46-86	40-90	6x ABVD	120		2	0		1	62	90	40	2	NS	16	2	0	BLMH-116	1	CT
108	Beteg108		5.50117	12.1743	0	5.07337		0		3.22	86.7	2.99	92.2	92.9	3.86	106	120	0	1	52	64	76-104	78-138	6x ABVD	120	30+6 Gy IFRT	1	1	1	1	48	90	22	2	NS	35	2	0	BLMH-117	0	TT
109	Beteg109		0	0	0	0		0		4.83	105	3.93	102	81.3	4.08	101	84.4	0	0	99	99	46-86	40-90	5x ABVD	100		2	0		1			51	1	MC	5	2		BLMH-118	1	TT
110	Beteg110		11.4135	0	0	1.68726		0		2.42	80.7	2.28	88	94	4.68	153	193	0	1	46	52	46-86	40-90	6x ABVD+DHAP	120	36 Gy mantle	1	1					46			8	3		BLMH-119	0
111	Beteg111		18.6374	0	0	2.68608		0		3.97	89.2	3.3	91	83.2	3.85	106	96.9	0	0	66	75	46-86	40-90	0		mantle	1	1					21	1	NLPHL	11	2		BLMH-120	0	TT
112	Beteg112		16.4106	0	0	2.60662		1		4.63	95.2	3.65	88.3	78.5	3.38	75.8	72.6	0	1	45	54	76-104	78-138	4x ABVD	80	30 GY IFRT	2	1	4	1	73	90	15	1	NLPHL	14	1	1	BLMH-121	0	TT
113	Beteg113		0	0	0	0		0		3.96	96.1	3.51	103	88.4	5.54	153	140	0	0	108	91	46-86	40-90	6x COPP/ABV	60		2	0					16	1	NS	41	3		BLMH-122	0	CC
114	Beteg114		14.2913	12.5052	14.6686	13.8762		0		2.17	103	1.7	99.1	78.4	1.72	87.2	79.3	0	1	42	41	46-86	40-90	8x EBVD	160	30,6 Gy IFRT	1	1	1				28			14	2	1	BLMH-123	0
115	Beteg115		0	0	0	0		0		5.72	102	4.69	99.9	82.1	4.69	97.9	82	0	1	28	24	76-104	78-138	6x ABVD	120		2	0		1	54	90	37	1	MC	13	4	1	BLMH-124	0	TT
116	Beteg116		4.90573	0	4.84038	3.1871		0		2.98	79.2	2.98	90.5	99.9	5.73	155	192	0	1	67	72	76-104	78-138	6x EBVD+DHAP+BEAM+ASCT	120		2	0					29	2	NS	11	3	1	BLMH-125	1	CC
117	Beteg117		5.50117	0	0	0.792845		1		5.01	94.9	3.95	88.6	78.7	3.47	74.5	69.2	1	1	37	52	76-104	78-138	8x ABVD	160	36 Gy IFRT	2	1	4	1	68		23			17	4	0	BLMH-126	0
118	Beteg118		0	0	0	0		0		4.39	102	3.54	93.7	80.8	3.77	95	86.1	0	1	70	116	76-104	78-138	6x ABVD	120	36 Gy IFRT	1	1	1	1	50	124	19	2	LD	18	2	1	BLMH-127	0	CC
119	Beteg119		0	17.4262	0	5.49027		0		3.02	105	2.38	98	78.8	2.41	89.9	80	1	0	80	98	46-86	40-90	8x ABVD	160		2	0		1	52		58	2	NS	10	3	0	BLMH-128	0	TT
120	Beteg120		26.2046	53.8252	48.8187	46.9053		0		2.83	80.6	2.26	81.3	79.6	2.27	83.1	80.1	1	0	79	86	46-86	40-90	KT		Co-irrad	2	1					28			12			BLMH-129	0
121	Beteg121		0	0	0	0		0		4.44	93	3.63	91.5	81.8	4.22	103	95.1	0	1	35	35	46-86	40-90	5x COPP/ABV	50	30+40 Gy mantle	1	1					29	1	MC	33	3		BLMH-130	1	CC
122	Beteg122		12.3923	59.4574	2.30225	23.2549		1.5		2.31	87.8	1.69	76	73	1.36	53.9	58.9	1	0	71	75	46-86	40-90	CVPP		mantle+ford Y	1	1					46	2		17	4		BLMH-131	1	TT
123	Beteg123		39.787	53.4943	30.2627	39.0653		0		2.22	107	1.79	105	80.8	2.24	106	101	1	0	69	71	46-86	40-90	CVPP		irrad	2	1					27	2		10	3		BLMH-132	0	CC
124	Beteg124		27.6362	0	13.0088	11.1239		1		4.84	100	3.28	82.6	67.8	2.11	53.3	43.6	0	1	18	18	46-86	40-90	9x CHOP, 2x ABVD, 2x DHAP, BEAM, ASCT	40		2	0					41	1	MC	17	2		BLMH-133	0	TT
125	Beteg125		11.4135	12.1743	0	5.79821		1		2.9	82.6	2.36	77.4	81.4	2.31	68.1	79.9	0	0	98	122	46-86	40-90	6x ABVD	120	30 GY IFRT	1	1	1	1	61		17			16	2		BLMH-134	0
126	Beteg126		0	0	0	0		1		5.84	98.2	4.74	95.7	81.2	4.47	91.1	76.6	0	0	70	104	46-86	40-90	6x ABVD	120		2	0		1	77	90	51	1	ND	14	2	1	BLMH-135	1	CT
127	Beteg127		70.1736	35.7869	18.2123	32.1677		1.5		4.58	102	3.38	94.7	73.8	2.66	80	58.2	1	F					6x ABVD	120		2	0		1			38	1	NS	10	4	0	BLMH-136	0	CT
128	Beteg128		45.2981	54.644	50.4533	50.8673		1.5		1.55	58.6	1.39	62	89.4	2.48	95.4	160	1	0	45	61	46-86	40-90	CVPP+ABVD		mantle	1	1					56	2	LD	17	1		BLMH-137	0	CT
129	Beteg129		5.50117	6.21123	0	2.68911		0		2.82	94.5	2.3	90.2	81.4	2.77	98.8	98	0	0	61	59	46-86	40-90	6x ABVD	120	36 Gy IFRT	2	1	4	1	50	90	56	2	NS	12	2	1	BLMH-138	0	CT
130	Beteg130		5.50117	0	0	0.792845		1		4.75	118	3.54	108	74.4	2.96	89.8	62.3	0	0	79	70	46-86	40-90	8x ABVD	160		2	0		1	76		16	1	MC	10	3	0	BLMH-139	0	TT
131	Beteg131		25.5286	5.96311	0	5.71356		0		4.71	90.4	3.96	90.9	84	4.51	101	95.8	0	0	98	104	76-104	78-138	6x ABVD	120	36 GY IFRT	1	1	1	1	75			1	NS		2		BLMH-140	1	TT
132	Beteg132		11.051	0	0	1.6232		0		3.39	100	2.85	96.9	84.1	3.48	101	103	0	0	85	77	76-104	78-138	6x ABVD	120	30 GY IFRT	1	1	1	1				2	MC		4	0	BLMH-141	1	TT
133	Beteg133		30.3094	47.6884	13.0324	26.405		0		4.05	81.1	3.44	87.1	85.1	4.27	122	106	0	0	102	68	46-86	40-90	MOPP+Bleo			2	0						1			3		BLMH-142	0	TT
134	Beteg134		11.4135	5.96311	0	3.67925		0		4.18	120	3.36	112	80.4	3.37	103	80.6	0	0	122	112	46-86	40-90	COPP/ABV			2	0						2	MC		1		BLMH-143	0	CT
135	Beteg135		15.3876	23.687	30.3459	25.9184		2		3.04	111	2.01	85.9	66.1	1.16	42	38.2	1	1	19	23	46-86	40-90	8x ABVD	160	30 GY IFRT	2	1	3	1	52			2	LD		4	0	BLMH-144	1	TT
136	Beteg136		11.4135	0	1.89662	2.62118		0		4.93	95.2	4.08	96	82.7	4.56	110	92.5	0	0	57	73	46-86	40-90	6x ABVD	120	30 GY IFRT	1	1	1	1	79			1	NS		2		BLMH-145	1	CT
137	Beteg137		11.4135	47.3658	16.7721	25.6977		?										0	0	79	87	46-86	40-90	4x COPP/ABV	40	30 GY IFRT	2	1	3					2	NS		3		BLMH-146	1	TT
138	Beteg138		70.7623	47.2004	33.0721	43.6131		2		1.79	65.6	1.33	57.7	74.2	1.01	39.8	56.3	1	0	120	99	46-86	40-90	0		mantel	1	1					#REF!			#REF!	2		BLMH-147	0
139	Beteg139		16.5328	53.5357	19.2677	30.3228		1		5.26	109	3.99	99	75.9	3.63	87.4	68.9	0	F					5x COPP/ABV	50		2	0						1	LR		4		BLMH-148	1	TT
140	Beteg140		5.50117	12.1743	0	4.94611		0		3.28	84.7	2.65	88.1	80.7	3	111	91.5	0	0	54	54	46-86	40-90	6x ABVD	120	30 GY IFRT	1	1	1	1	86			1	NS		2		BLMH-149	1	CC
141	Beteg141		38.3396	0	10.1851	11.7737		1		3.84	113	2.9	98.4	75.5	2.51	76.4	65.3	0	1	48	46	46-86	40-90	4x ABVD	80	36 Gy IFRT	1	1	1	1	64			2	NS		2		BLMH-150	0	CT
142	Beteg142		5.50117	24.2908	13.3629	15.7594		1		1.73	75.3	1.43	74.5	82.6	1.67	71.7	96.7	0						CVPP+ABVD		total nodal	2	1						2	MC				BLMH-151	0	CT
143	Beteg143		13.0761	0	0	2.07698												0						6x COPP/ABV	60		2	0						1	NS		4		BLMH-152	0	TT
144	Beteg144		22.7623	11.1571	20.3702	17.9751												0						6x ABVD	120	30 GY IFRT	1	1	1	1	80			1	NS		3	0	BLMH-153	1	CC
145	Beteg145							1.5		2.77	90.5	2.06	78.8	74.2	1.66	59	59.8	0	0	62	61	46-86	40-90	3x COPP/ABV+ 3x ABVD	90	mantel	1	1						2	MC		3		BLMH-154	0	CT
146	Beteg146							0		2.99	94.4	2.52	91.6	84.2	2.73	83.3	91.4	0						5x COPP/ABV	50	mantel	1	1						2	NS		3		BLMH-155	0	CT
147	Beteg147							1.5		2.7	99.7	1.9	83.4	70.4	1.43	57	52.9	0	0	79	62	46-86	40-90	6x BEACOPP+DHAP+BEAM	60	36 Gy IFRT	1	1	1					2	NS		3		BLMH-156	1	TT
148	Beteg148		5.50117	0	0	0.813243												0	0	75	90	76-86	40-90	5x ABVD+DHAP, IGEV	100	30 Gy IFRT	1	1	1					2	MC		2	1	BLMH-157	1	CT
149	Beteg149		15.9392	17.1202	13.8245	15.2654		0											0	62	57	46-86	40-90	6x ABVD	120	30 Gy ford Y	2	1	3	1	73		#REF!			#REF!			BLMH-158	0
150	Beteg150																	0	0	100	72	46-86	40-90	5x COPP/ABV+CEP	50	mantel 40 Gy	1	1	1					2	MC		3		BLMH-159	0	CT
151	Beteg151		11.4135	17.1202	0	7.48547												0	0	59	52	46-86	40-90	8x ABVD	160	36 Gy IFRT	1	1	1	1	78			1	MC		3		BLMH-160	1	CT
152	Beteg152		0	0	0	0												0	1	51	51	46-86	40-90	6x ABVD	120	30 Gy IFRT	1	1	1	1	80			1	NS		2		BLMH-161	1	TT
153	Beteg153							1		2.43	77.7	1.94	72.5	80	1.87	62.7	77.1	1						6x ABVD	120	IFRT	1	1	1	1	77		#REF!			#REF!	4		BLMH-162	0
154	Beteg154							0		3.15	86.2	2.61	82.4	82.9	2.78	81	88.2	0	0	132	121	46-86	40-90	6x COPP/ABV	60		2	0					22	2	LR	#REF!	4		BLMH-163	1

## Sheet: Clinicopathological features
Pt. ID	gender	age	age group	histology	stage	B:0:none, 1:present	IPS2 (k:0-3, nk>=4)	EORTC favourable:0, unfavourable:1	extranodal	treatment 1:rt, 2:kt, 3 mk	chemo COPP:1 COPP/ABV:2 ABVD:3, egyéb:4	cycle count	RT EF:1, IF:2, (s)TNI:3
Beteg113	1	28	2	2	3	0	0		0	2	2	6
Beteg147	2	51	5	2	3	0	0		1	3	4	6	2
Beteg103	1	49		5	3	A
Beteg4	1	33	3	2	2	1		1	0	3	3	6	2
Beteg17	1	19		HL-MC	II	B		kedvezőtlen		ABVD	X
Beteg72	2	17		LD	III	A	?			COPP/ABV	7
Beteg56	1	38		MC	II	A
Beteg50	1	15		NS	II	B		0		COPP/ABV, rec: DHAP salvage, BEAM, APSCT	6
Beteg33	1	29		HL_LR	II	A		kedvező		ABVD
Beteg37	1	47		HL-NS	II	A		kedvezőtlen		ABVD	X
Beteg99	2	18	1	3	3	1	0		0	2	3	8
Beteg108	2	26		HL-NS/MC	II	A		kedvezőtlen		ABVD	X
Beteg87	1	20	2	1	2	1			0	2	3
Beteg14	2	37	3	2	2	1		0	0	2	3	8
Beteg32	2	26	2	2	3	1	1		0	3	3	8	2
Beteg66	2	40	4	1	4	1	1		0	2	3	6
Beteg143	1	46	4	2	4	1	0		1	2	2
Beteg86	1	39		MC	II	B		?		COPP/ABV
Beteg127	1	40		NS	4	B
Beteg27	2	50	5	1	4	0	0		1	2	3	6
Beteg12	1	45		MC	2	A
Beteg63	1	14		MC	I	A
Beteg109	1	24	2	1	2	0		1	0	2	3	5
Beteg8	1	30	3	2	2	1			0	2	3
Beteg83	2	32	3	4	4	1			1	2	3
Beteg24	1	27		HL-LR	IV	B	2			ABVD
Beteg118	2	21	2	3	2	0		1	0	3	3	6	2
Beteg77	1	57		NS	III	B	?			CVPP/ABVD alternáló kezelés	6
Beteg79	2	51	5	2	2	0		0	0	3	3	5	2
Beteg46	1	31		HL-LR	III	B	2		S	EBVD
Beteg5	2	31		NS	II	A		?		2.rec.: 8xABVD
Beteg34	2	46		NS	III	A	?			0
Beteg67	1	28		NS						CVPP
Beteg119	2	51	5	2	3	0	0		0	2	3	8
Beteg74	1	20	2	2	2	0			0	3	3	6	2
Beteg97	2	34	3	2	2	0		0	0	3	3	4	2
Beteg29	1	29	2	6	2	1			0	3	3	5	2
Beteg137	2	24	2	2	3	0	0		0	3	2	4	2
Beteg2	1	24		LD	2	A
Beteg3	1	25		NS	II	A		?		CVPP
Beteg53	1	24		HL-MC	IV	B	4			ABVD
Beteg115	1	24		HL-MC	IV	B	4			ABVD
Beteg153	2	28		MC						CVPP
Beteg106	1	30		MC	IV	B
Beteg11	2	15		NS	III	A
Beteg73	1	28		HL-MC	III	B	3			ABVD
Beteg15	2	26	2	2	3	1	0		1	2	3	6
Beteg110	2	58		MC	IV	A	2			ABVD	6
Beteg102	1	20	2	1	3	1	0		0	2	3	8
Beteg81	1	27		NS	III	A	?			1xCOPP/ABV, rec.: 6xCOPP/ABV, APSCT előtt: 4xDHAP, BEAM
Beteg88	1	24		NS						kombinált kemoth. 1972-ben
Beteg120	1	30	3	1	2	0		1	0	2	4	9
Beteg124	1	21	2	1	4	1	1		1	2	3	8
Beteg117	1	61	6	6	4	1	1		1	3	3	8	1
Beteg9	2	33		MC	II	A		?		0
Beteg138	1	22		MC	III	B
Beteg75	2	15	1	1	4	0	0		1	3	3	6	1
Beteg132	1	51	5	1	4	1			0	2	3
Beteg1	1	65	6	1	4	1			1	2	4
Beteg26	2	38		LR	III	B	0		1
Beteg23	2	26	2	5	2	0		1	0	3	3	6	2
Beteg125	2	30	3	2	2	0		0	0	2	3	4	2
Beteg60	1	27	2	1	2	1		1	0	3	3	6	2
Beteg94	1	50		HL-NS	II	B		kedvezőtlen		ABVD
Beteg65	1	16			III	A	?			MOPP, Bleomycin
Beteg133	1	21	2	1	1	0		0	0	3	3	4	2
Beteg64	2	19		MC	III	B				CVPP
Beteg90	2	23		NS	III	A	?			rec.: COPP/ABV	4
Beteg52	1	24		HL-kmn	II	A		kedvezőtlen		ABVD	X
Beteg126	2	18			IV	A	?			rec.:CVPP
Beteg122	2	28	2	2	2	0		0	0	3	3	4	2
Beteg149	1	27	2	2	3	0	0		0	3	3	6	2
Beteg141	1	34		ND	II	A		2		AVBD	6
Beteg144	1	21		MC	III	A
Beteg6	2	53	5	5	3	1			1	3	4	4
Beteg42	2	32			III	B	?			rec.:CVPP
Beteg41	2	51	5	2	2	0			0	2	3
Beteg123	2	51	5	2	2	0			0	2	3
Beteg76	1	18	1	2	2	0		0	0	3	3	4	2
Beteg129	1	40	4	2	4	1	0		1	2	3
Beteg47	2	45	4	2	4	0	1		1	3	3	8	2
Beteg44	2	17	1	2	3	0	0		0	3	2	5	1
Beteg78	1	23	2	2	2	1		1	0	3	3	6	2
Beteg146	1	32		4	I	A
Beteg69	2	19	1	5	2	0		0	1	3	2	4	1
Beteg30	1	28		ND	III	B
Beteg10	1	21	2	1	3	1	0		0	3	2	5	1
Beteg58	2	25	2	2	3	1	0		0	2	3	8
Beteg121	1	56	5	1	3	0	0		0	2	3	8
Beteg101	2	21		MC	III	B	?			COPP/ABV	6
Beteg38	2	29		MC						CVPP, ABVD
Beteg98	1	27	2	2	2	1		0	0	3	3	7	2
Beteg142	2	46		HL-LR	III	A	0			ABVD
Beteg59	2	57		MC	II	B		?		CVPP	3
Beteg31	1	31		HL-LR	IV	B	3		E	ABVD
Beteg151	2	34		HL-NS	II	A		kedvezőtlen		ABVD	X
Beteg13	2	40		NS	I	A
Beteg154	2	29		MC	III	A	?			COPP/ABV	8
Beteg28	2	38		HL-NS	II	A		Kedvezőtlen		ABVD	X
Beteg36	2	22		NS/MC	III	B	?			EBVD, DHAP, BEAM + APSCT	6
Beteg45	2	72		MC	II	A		1		ABVD/EBVD	6
Beteg91	1	58	5	2	2	0		1	0	3	3	6	2
Beteg22	1	22	2	1	3	0	0		0	3	3	6	2
Beteg150	1	20	2	5	4	1	1		0	2	2	7
Beteg116	1	21	2	2	2	0		1	0	3	3	6	2
Beteg48	2	37	3	3	4	0	1		1	3	3	8	2
Beteg140	1	14		MC	III	A	?			COPP/ABV	9
Beteg18	2	34		NS	II	A		2		ABVD	6
Beteg139	2	22		LD	IB	B
Beteg131	2	37		MC	III	A	?			COPP/ABV	6
Beteg135	2	31		HL-NS	II	A		kedvező		ABVD
Beteg95	1	55		HL-NLP	II	A				ABVD
Beteg93	2	28		NS	II	A		1		ABVD	4
Beteg128	2	18		NS	III	A	1			ProMACE-CytaBOM protokoll, rec.:5xDHAP	5
Beteg49	1	9		MC	I/II			?		MOPP	3
Beteg107	1	20		NS	II	B		2		ABVD	6
Beteg16	2	29		HL-NS	II	A		kedvező		ABVD	(Bulky)
Beteg92	1	46		MC	III	B
Beteg80	1	36	3	1	4	1	0		1	3	3	8	2
Beteg51	1	46	4	1	3	1	1		0	2	3	8
Beteg82	1	24		LP	I	A		?		0
Beteg62	2	42	4	1	3	0	0		0	3	2	6	1
Beteg54	1	39	3	1	3	0	0		0	2	2	7
Beteg71	1	31		MC	III	B
Beteg130	2	73	6	1	2	1				2	4
Beteg55	2	73	6	1	2	1				2	4
Beteg145	2	28	2	1	1	0		0	0	3	2	2	2
Beteg152	2	60	6	1	2	1		1	1	3	3	3	1
Beteg70	2	22	2	2	2	0		1	0	3	3	6	2
Beteg57	1	12		4	II	A
Beteg89	1	24	2	1	2	0		1	0	3	3	6	2
Beteg114	2	27	2	5	3	0	0		1	3	3	7	2
Beteg134	2	35		HL-NS	IV	B	1		SE	ABVD
Beteg40	2	29	2	1	3	0	0		0	2	2	6
Beteg43	1	31	3	1	2	1		0	0	3	3	4	2
Beteg111	1	27		MC	III	A
Beteg96	1	30		NS	II	B			1
Beteg39	1	28		HL-NS	II	A		kedvező		ABVD
Beteg21	1	57	5	1	2	0		1	0	3	3	4	2
Beteg104	1	45		NS	II	A
Beteg85	1	14		MC	II	A
Beteg61	2	21	2	2	1	0		0	0	2	3
Beteg148	2	22		HL-NS	II	B		kedvezőtlen		ABVD	X
Beteg7	1	24		4	I	A
Beteg20	1	34		MC	II	B
Beteg84	2	25	2	6	2	0		1	0	3	3	6	2
Beteg100	1	29	2	2	2	1		1	0	3	3	6	2
